# Supplementary material for: Application of community phylogenetic approaches to understand gene expression: differential exploration of venom gene space in predatory marine gastropods
Source: BMC Evol Biol. 2014 Jun 5;14:123. doi: 10.1186/1471-2148-14-123 (PMC4064522; doi:10.1186/1471-2148-14-123)
Supplement: Additional file 1 — Alignment of unique sequences recovered from each species. [file 1471-2148-14-123-S1.nex]

#NEXUS
Begin DATA;
	Dimensions ntax=135 nchar=238;
	Format datatype=DNA gap=-;
	Matrix
	[ 1 11 21 31 41 51 61 71 81 91 101 111 121 131 141 151 161 171 181 191 201 211 221 231 241 ]
	[ | | | | | | | | | | | | | | | | | | | | | | | | | ]
	DIADEMA_mRNA_cDiad1 AG-TGTTTCTGTTGGTTGTCTTGGCAACCACTGTGGTTTCCGTCACCTTAGATCATG------CATCTGATGGCAGGAATACCGCAGCCAAAGTCAAATATTCTCTGACGCCGGCG---------------GAATGCTGTCCCAATCCTCCC---------TGTTTCGCGCAACATTCG---GATCTTTGT---------------------------GGCGCAAGACGTTGATGCT-
	DIADEMA_mRNA_cDiad2 CA-TGCTTCTGTTGGTTGTCTTGGCAACCACTGTCGTTTCCTTCACGTTACATCATG------CATTTGATGGCAGGAATACCGCAGCCAACAACAAAGCGACTGACCTGATGGCTCTGCGTTACCAT---GAATGCTGTAAACATCCTCCC---------TGTAGAAACACTCGCCCA---GACTTGTGT---------------------------GGCGGAAGACGCTGATGCT-
	DIADEMA_mRNA_cDiad3 TG-TGTTTCTGTTGGTTGCCTTGGCCACCACTGTCGCTTCCTTCACTTTAGATCACG------CATCTAATGGCAGGAATGCTGCAGCCGACTACAAACGGTCTGACTGGTTCGCTTGGGTCATCCGT---AGTTGCTGCAGCGATCCACCC---------TGTGCCCATGTAAAT------------TGT---------------------------CGTCGAAGACGCTGATGCT-
	DIADEMA_mRNA_cDiad4 TG-TGTTTCTGTTGGTTGCCTTGGCCATCACTGTGGCTTCCTTCACTTTAGATCATG------CATCTAATGGCAGGAATGCTGCAGCCGACTACAAACGGTCTGACTGGTTCGCTTGGGTCATCCAT---AGTTGCTGCAGCAATCCACCC---------TGTGCCCATGTAAAT------------TGT---------------------------CGTCGAAGACGCTGATGCT-
	DIADEMA_mRNA_cDiad5 CA-TGCTTCTGTTGGTTGTCTTGGCAACCACTGTCGTTTCCTTCACGTTACATCATG------CATCTGATGGCAGGAATACCGCAGCCAAAGTCAAATATTCTCTGACGCCGGCG---------------GAATGCTGTCCCAATCCTCCC---------TGTTTCGCGCAACATTCG---GATCTTTGT---------------------------GGCGCAAGACGTTGATGCT-
	DIADEMA_mRNA_cDiad6 TG-TGTTTCTGTTGGTTGTCTTGGCAACCACTGTCGTTTCCTTCACGTTACATCATG------CATTTGATGGCAGGAATACCGCAGCCAACAACAAAGCGACTGACCTGATGGCTCTGCGTTACCAT---GAATGCTGTAAACATCCTCCC---------TGTAGAAACACTCGCCCA---GACTTGTGT---------------------------GGCGGAAGACGCTGATGCT-
	DIADEMA_mRNA_cDiad7 AG-TGTTTCTGTTGGTTGTCTTGGCAACCACTGTGGTTTCCGTCACCTTAGATCAGG------CATCTGATGGCAGGAATACCGCAGCCAAAGTCAAATATTCTCTGACGCCGGCG---------------GAATGCTGTCCCAATCCTCCC---------TGTTTCGCGCAACATTCG---GATCTTTGT---------------------------GGCGCAAGACGTTGATGCT-
	DIADEMA_mRNA_cDiad8 TG-TGTTTCTGTTGGTTGCCTTGGCCACCACTGTCGCTTCCTTCACTTTAGATCACG------CATCTGATGGCAGGAATGCTGCAGCCGACTACAAACGGACTGACTGGATCGCTTGGGTCATCCGT---AGTTGCTGCAGCGATCCACCC---------TGTGCCCATGTAAAT------------TGT---------------------------CGTCGAAGACGCTGATGACT
	DIADEMA_mRNA_cDiad9 CA-TGCTTCTGTTGGTTGCCTTGGCAACCACTGTCGTTTCCTTCACGTTACATCATG------CATTTGATGGCAGGAATACCGCAGCCAACAACAAAGCGACTGACCTGATGGCTCTGCGTTACCAT---GAATGCTGTAAACATCCTCCC---------TGTAGAAACACTCGCCCA---GACTTGTGT---------------------------GGCGGAAGACGCTGATGCT-
	DIADEMA_mRNA_cDiad10 AG-TGTTTCTGTTGGTTGTCTTGGCAACCACTGTGGTTTCCGTCACCTTAGATCATG------CATCTGATGGCAGGAATACCGCAGCCAAAGTCAAATATTCTCTGACGCCGGCG---------------GAATACTGTCCCAATCCTCCC---------TGTTTCGCGCAACATTCG---GATCTTTGT---------------------------GGCGCAAGACGTTGATGCT-
	DIADEMA_mRNA_cDiad11 CA-TGCTTCTGTTGGTTGTCTTGGCAACCACTGTCGTTTCCTTCACGTTACATCATG------CATTTGATGGCAGGAATACCGCAGCCAACAACAAAGCGACTGACCTGATGGCTCTGCGTTAC---CATGAATGCTGTAAACATCCTCCC---------TGTAGAAACACTCGCCCA---GACTTGTGT---------------------------GGCGGAAGACGTTGATGCT-
	DIADEMA_mRNA_cDiad12 CA-TGCTTCTGTTGGTTGTCTTGGCAACCACTGCCGTTTCCTTCACGTTACATCATG------CATTTGATGGCAGGAATACCGCAGCCAACAACAAAGCGACTGACCTGATGGCTCTGCGTTAC---CATGAATGCTGTAAACATCCTCCC---------TGTAGAAACACTCGCCCA---GACTTGTGT---------------------------GGCGGAAGACGCTGATGCT-
	DIADEMA_mRNA_cDiad13 CA-TGCTTCTGTTGGTTGTCTTGGCAACCGCTGTCGTTTCCTTCACGTTACATCATG------CATTTGATGGCAGGAATACCGCAGCCAACAACAAAGCGACTGACCTGATGGCTCTGCGTTAC---CATGAATGCTGTAAACATCCTCCC---------TGTAGAAACACTCGCCCA---GACTTGTGT---------------------------GGCGGAAGACGCTGATGCT-
	DIADEMA_mRNA_cDiad14 AG-TGTTTCTGTTGGTTGTCTTGGCAACCACTGTCGTTTCCTTCACGTTACATCATG------CATTTGATGGCAGGAATACCGCAGCCAACAACAAAGCGACTGACCTGATGGCTCTGCGTTAC---CATGAATGCTGTAAACATCCTCCC---------TGTAGAAACACTCGCCCA---GACTTGTGT---------------------------GGCGGAAGACGCTGATGCT-
	DIADEMA_mRNA_cDiad15 CA-TGCTTCTGTTGGTTGTCTTGGCAACCACTGTCGTTTCCTTCACGTTACATCATG------CATTTGATGGCAGGAATACCGCAGCCAACAACAA-GCGACTGACCTGATGGCTCTGCGTTAC---CATGAATGCTGTAAACATCCTCCC---------TGTAGAAACACTCGCCCA---GACTTGTGT---------------------------GGCGGAAGACGCTGATGCT-
	DIADEMA_mRNA_cDiad16 CA-TGCTTCTGTTGGTTGTCTTGGCAACCACTGTCGTTTCCTTCACGTTACATCATG------CATTTGATGGCAGGAATACCGCAGCCAACAACAAAGCGACTGACCTGATGGCTCTGCGTTAC---CATGAATGCTGTAAACATCCTCCC---------TGTAGAAACACTCGCCCA---GACTTGTGT---------------------------GGCGGAAGACGCTGATACT-
	DIADEMA_mRNA_cDiad17 CA-TGCTTCTGTTGGTTGTCTTGGCAACCACTGTCGTTTCCTTCACGTTACATCATG------CACTTGATGGCAGGAATACCGCAGCCAACAACAAAGCGACTGACCTGATGGCTCTGCGTTAC---CATGAATGCTGTAAACATCCTCCC---------TGTAGAAACACTCGCCCA---GACTTGTGT---------------------------GGCGGAAGACGTTGATGCT-
	DIADEMA_mRNA_cDiad18 AG-TGTTTCTGTTGGTTGTCTTGGCAACCACTGTGGTCTCCGTCACCTTAGATCATG------CATCTGATGGCAGGAATACCGCAGCCAAAGTCAAATATTCTCTGACGCCGGCG---------------GAATGCTGTCCCAATCCTCCC---------TGTTTCGCGCAACATTCG---GATCTTTGT---------------------------GGCGCAAGACGTTGATGCT-
	DIADEMA_mRNA_cDiad19 AG-TGTTTCTGTTGGTTGTCTTGGCAACCACTGTGGTTTCCGTCACCTTAGATCATG------CATCTGATGGCAGGAATACCGCGGCCAAAGTCAAATATTCTCTGACGCCGGCG---------------GAATGCTGTCCCAATCCTCCC---------TGTTTCGCGCAACATTCG---GATCTTTGT---------------------------GGCGCAAGACGTTGATGCT-
	DIADEMA_mRNA_cDiad20 AG-TGTTTCTGTTGGTTGTCTTGGCAACCACTGTGGTTTCCGTCACCTTAGATCATG------CATCTGATGGCAGGAATACCGCAGCCAAAGTCAAATATTCTCTGACGCCGACG---------------GAATGCTGTCCCAATCCTCCC---------TGTTTCGCGCAACATTCG---GATCTTTGT---------------------------GGCGCAAGACGTTGATGCT-
	DIADEMA_mRNA_cDiad21 AG-TGTTTCTGTTGGTTGTCTTGGCAACCACTGTGGCTTCCGTCACCTTAGATCATG------CATCTGATGGCAGGAATACCGCAGCCAAAGTCAAATATTCTCTGACGCCGGCG---------------GAATGCTGTCCCAATCCTCCC---------TGTTTCGCGCAACATTCG---GATCTTTGT---------------------------GGCGCAAGACGTTGATGCT-
	DIADEMA_mRNA_cDiad22 AG-TGTTTCTGTTGGTTGTCTTGGCAACCACTGTGGTTTCCGTCACCTTAGATCAGG------CATCTGATGGCAGGAATACCGCAGCCAAAGTCAAATATTCTCTGACGCCGGCG---------------GAATGCTGTCCCAATCCTCCC---------TGTTTCGCGCAACATTCG---GATCTTTGT---------------------------GGCGCAAGGCGTTGATGCT-
	DIADEMA_mRNA_cDiad23 AG-TGTTTCTGTTGGTTGTCTTGGCAACCACTGTGGTTTCCGTCACCTTAGATCATG------CATCTGATGGCAGGAATACCGCAGCCAAAGTCAAGTATTCTCTGACGCCGGCG---------------GAATGCTGTCCCAATCCTCCC---------TGTTTCGCGCAACATTCG---GATCTTTGT---------------------------GGCGCAAGACGTTGATGCT-
	DIADEMA_mRNA_cDiad24 AG-TGTTTCTGTTGGTTGTCTTGGCAACCACTGTGGTTTCCGTCACCTTAGATCAGG------CATCTGATGGCAGGAATACCGCAGCCAAAGTCAAATATTCTCTGACGCCGGCG---------------GAATGCTGTCCCAATCCTCCC---------TGTTTCGCGCAACATTCG---GATCTTTGT---------------------------GGCGCAAGACGTTGGTGCT-
	DIADEMA_mRNA_cDiad25 TG-TGTTTCTGTTGGTTGCTTTGGCCACCACTGTCGCTTCCTTCACTTTAGATCACG------CATCTAATGGCAGGAATGCTGCAGCCGACTACAAACGGTCTGACTGGTTCGCTTGGGTCATCCGT---AGTTGCTGCAGCGATCCACCC---------TGTGCCCATGTAAAT------------TGT---------------------------CGTCGAAGACGCTGATGCT-
	DIADEMA_mRNA_cDiad26 AG-TGTTTCTGTTGGTTGTCTTGGCAACCACTGTGGTTTCCGCCACCTTAGATCATG------CATCTGATGGCAGGAATACCGCAGCCAAAGTCAAATATTCTCTGACGCCGGCG---------------GAATGCTGTCCCAATCCTCCC---------TGTTTCGCGCAACATTCG---GATCTTTGT---------------------------GGCGCAAGACGTTGATGCT-
	LIVIDUS_mRNA_LM1 CA-TGTTTCTGTTGGTTGTCTTGGCAACCACTGTGGTTTCCTTCACCTTAGATCATG------CATCTGATGGCAGGAATACCGCAGCCAACGACAAAGCGTCTGCCTGGATCGCTCGGACCGTCAGGCAGTCATGCTGTGCTGCTCCTTCC---------TGTTTCATGCTTTGTTAG---AAGGTGTAT---------------------------GGCGGAAGACACTGATGCT-
	LIVIDUS_mRNA_LM2 CA-TGTTTCTGTTGGTTGTCTTGGCAACCACTGTGGCTTCCGTCACCTTAGATCATG------CATCTGATGGCAGGAATACCGCAGCCAACGCCAAATTGTCTGAGCGGTTGGAT---------------CCATGCTGTAGGGACCCTCCC---------TGTGCCTCGACTCATATT---GATCGTTGT---------------------------GGCTGAAGACGTTGATGCT-
	LIVIDUS_mRNA_LM3 CA-TGTTTCTGTTGGTTGTCTTGGCAACCACTGTGGTTTCCGTCACCTTAGATCATG------CATCTGATGGCAGGAATACCGCAGCCAACGACAAAACGTCTGCCTGGATCGCTTGGGCCGGCAGCCAGTCATGCTGTGCTACTCCTTCC---------TGTGCCAAGCTTTATAAG---AAGCTGTAT---------------------------GGCACAAGACACTGATGCT-
	LIVIDUS_mRNA_LM4 CA-TGTTTCTGTTGGTTGTCTTGGCAACCACTGTGGTTTCCGTCACCTTAGATCATG------CATCTGATGGCAGGAATGCCGCAGCCAACGACAAAACGTCTGCCTGGACCACTCGGACCGTCAGGCAGTCATGCTGTGCTACTCCTTCC---------TGTGCCAGGCTTTATGAG---AAGGTGTAT---------------------------GGCAGAAGATACTGATGCT-
	LIVIDUS_mRNA_LM5 CA-TGTTTCTGTTGGTTGTCTTAGCAACCACTGCCGTTTCCATCACTTTAGATCGTG------CATTTGATGGCAGGAATGCTGCAGCCAGCGACAAAGCGTCTGAGCTGATGGCTCTGGCCGTCAGG---GGATGCTGTTCCAATCCTGCC---------TGTGCTGGGAGTAATGCA---CATATCTGT---------------------------GGCAGAAGACGCTGATGCT-
	LIVIDUS_mRNA_LM6 CA-TGTTTCTGTTGGTTGTCTTGGCAACCACTGTGGTTTCCGTCACCTTAGATCATG------CATCTGATGGCAGGAATACCGCAGCCAACGACAAAACGTCTGCCTGGATCGCTTGGGCCGGCAGCCAGTCATGCTGTGCTACTCCTTCC---------TGTGCCAGGCTTTATAAG---AAGCTGTAT---------------------------GGCACAAGACACTGATGCT-
	LIVIDUS_mRNA_LM7 CA-TGTTTCTGTTGGTTGTCTTGGCAACCACTGTGGTTTCCGTCACCTTAGATCATGGTCCAGCATCTGATGGCAGGAATACCGCAGCCAACGACAAAACGTCTGCCTGGATCGCTTGGGCCGGCAGCCAGTCATGCTGTGCTACTCCTTCC---------TGTGCCAGGCTTTATGAG---AAGGTGTAT---------------------------GGCAGAAGATACTGATGCT-
	LIVIDUS_mRNA_LM8 CA-TGTTTCTGTTGGTTGTCTTAGCAACCACTGCCGTTTCCATCACTTTAGATCGTG------CATTTGATGGCAGGAATGCTGCAGCCAGCGACAAAGCGTCTGAGCTGATGGCTCTGGCCGTCAGG---GGATGCTGTTCCAATCTTGCC---------TGTGCTGGGAATAATCTA---CATATCTGT---------------------------GGCAGAAGACGCTGATGCT-
	LIVIDUS_mRNA_LM9 CA-TGTTTCTGTTGGTTGTCTTGGCAACCACTGTGGTTTCCTTCACCTTAGATCATG------CATCTGATGGCAGGAATACCGCAGCCAACGACAAAACGTCTGCCTGGACCACTCGGACCGTCAGGCAGTCATGCTGTGCTACTCCTTCC---------TGTGCCAGGCTTTATGAG---AAGGTGTAT---------------------------GGCAGAAGATACTGATGCT-
	LIVIDUS_mRNA_LM10 CA-TGTTTCTGTTGGTTGTCTTCGCAACCACTG------CCATCACTTTAGATCGTG------CATCTGATGGCAGGAATACCGCAGCCAACGCCAAATTGTTTGCC---------------GTCAGGCAATCATGCTGTTCTACTCCTCCC---------TGTGCCCTCCTCTATATG---GAGATGTGT---------------------------GGCTGAAGACGCTGATGCT-
	LIVIDUS_mRNA_LM11 CA-TGTTTCTGTTGGTTGTCTTGGCAACCACTGTGGCTTCCGTCACCTTAGATCATG------CATCTGATGGCAGGAATACCGCAGCCAACGCCAAATTGTCTGAGCGGTTGGAT---------------CCATGCTGTAGGGAGCCTCCC---------TGTGCCTCGACACATATT---GATCGTTGT---------------------------GGCTGAAGACGTTGATGCT-
	LIVIDUS_mRNA_LM12 CA-TGTTTCTGTTGGTTGTCTTGGCAACCACTGCCGTTTCCTTCACCTTAGATCATG------CATCTGATGGCAGGAATACCGCACCCAACGTCAAAGATTCTAAGGCGTCGGGT---------------TCATGCTGTGACAATCCTTCC---------TGTGCCGTGAATAATCGC---CAT---TGT---------------------------GGCAGAAGACGTTGATGCT-
	LIVIDUS_mRNA_LM13 CG-TGTTTCTGTTGGTTGTCTTGGCAACCACTGTGGCTTCCGTCACCTTAGATCATG------CATCTGATGGCAGGAATACCGCAGCCAACGCCAAATTGTCTGAGCGGTTGGAT---------------CCATGCTGTAGGGAGCCTCCC---------TGTGCCTCGACACATATT---GATCGTTGT---------------------------GGCTGAAGACGTTGATGCT-
	LIVIDUS_mRNA_LM14 AG-TGTTTCTGTTGGTTGTCTTGGCAACCACTGTCACTT---------TAGATCGTG------TATCTAATGGCAGGAATGCCGCAGCCAAATTCAAAGCGCCTGCCCTGATGAAGCGGACCGACAGCGAAGAATGCTGTTTAGACTCTCGC---------TGTGCCGGGCAACATCAA---GACCTGTGT---------------------------AGCTGAAGACGCTGATGCT-
	LIVIDUS_mRNA_LM15 CA-TGTTTCTGTTGGTTGTCTTGGCAACCACTGTGGCTTCCGTCACCTTAGATCATG------CATCTGATGGCAGGAATACCGCAGCCAACGACAAAACGTCTGCCTGGATCGCTTGGGCCGGCAGCCAGTCATGCTGTGCTACTCCTTCC---------TGTGCCAAGCTTTATAAG---AAGCTGTAT---------------------------GGCACAAGACACTGATGCT-
	LIVIDUS_mRNA_LM16 CA-TGTTTCTGTTGGTTGTCTTCGCAACCACTA------CCATCACTTTAGATCGTG------CATCTGATGGCAGGAATACCGCAGCCAACGCCAAATTGTTTGAC---------------GTCAGGCAATCATGCTGTTCTACTCCTCCC---------TGTGCCCTCCTCTATATG---GAGATGTGT---------------------------GGCTGAAGACGCTGATGCT-
	LIVIDUS_mRNA_LM17 CA-TGTTTCTGTTGGTTGTCTTCGCAACCACTA------CCATCACTTTAGATCGTG------CATCTGATGGCAGGAATACCGCAGCCAACGCCAAATTGTTTGAC---------------GTCAGGCAATCATGCTGTTCTACTCCTCCC---------TGTGCCCTCCTCTATATG---GAGATGTGT---------------------------GGCTGAAGACGTTGATGCT-
	LIVIDUS_mRNA_LM18 CA-TGTTTCTGTTGGTTGTCTTGGCAACCACTGTGGCTTCCGTCACCTTAGATCATG------CATCTGATGGCAGGAATGCCGCAGCCAACGACAAAACGTCTGCCTGGACCACTCGGACCGTCAGGCAGTCATGCTGTGCTACTCCTTCC---------TGTGCCAGGCTTTATGAG---AAGGTGTAT---------------------------GGCAGAAGATACTGATGCT-
	LIVIDUS_mRNA_LM19 CA-TGTTTCTGTTGGTTGTCTTGGCAACCACTGTGGCTTCCGTCACCTTAGATCATG------CATCTGATGGCAGGAATACCGCAGCCAACGACAAAACGTCTGCCTGGACCACTCGGACCGTCAGGCAGTCATGCTGTGCTACTCCTTCC---------TGTGCCAGGCTTTATGAG---AAGGTGTAT---------------------------GGCAGAAGATACTGATGCT-
	LIVIDUS_mRNA_LM20 CA-TGTTTCTGTTGGTTGTCTTGGCAACCACTGTGGTTTCCGTCACCTCAGATCATG------CATCTGATGGCAGGAATGCCGCAGCCAACGACAAAACGTCTGCCTGGATCGCTCGGACCGTCAGGCAGTCATGCTGTGCTACTCCTTCC---------TGTGCCAGGCTTTATGAG---AAGGTGTAT---------------------------GGCAGAAGATACTGATGCT-
	LIVIDUS_mRNA_LM21 CA-TGTTTCTGTTGGTTGTCTTGGCAACCACTGTGGTTTCCGTCACCTTAGATCATG------CATCTGATGGCAGGAATACCGCAGCCAACGCCAAATTGTTTGCC---------------GTCAGGCAATCATGCTGTTCTACTCCTCCC---------TGTGCCCTCCTCTATATG---GAGATGTGT---------------------------GGCTGAAGACGCTGATGCT-
	LIVIDUS_mRNA_LM22 CA-TGTTTCTGTTGGTTGTCTTGGCAACCACTGTGGTTTCCGTCACCTTAGATCATG------CATCTGATGGCAGGAATACCGCAGCCAACGACAAAGCGTCTGCCTGGATCGCTCGGACCGTCAGGCAGTCATGCTGTGCTGCTCCTTCC---------TGTTTCATGCTTTGTTAG---AAAGTGTAT---------------------------GGCGGAAGACACTGATGCT-
	LIVIDUS_mRNA_LM23 CA-TGTTTCTGTTGGTTGTCTTGGCAACCACTGTGGTTTCCGTCACCTTAGATCATG------CATCTGATGGCAGGAATACCGCAGCCAACGACAAAGCGTCTGCCTGGATCGCTCGGACCGTCAGGCAGTCATGCTGTGCTACTCCTTCC---------TGTGCCAGGCTTTATGAG---AAGGTGTAT---------------------------GGCAGAAGATACTGATGCT-
	LIVIDUS_mRNA_LM24 CA-TGTTTCTGTTGGTTGTCTTGGCAACCACTGTGGTTTCCTTCACCTTAGATCATG------CATCTGATGGCAGGAATACCGCAGCCAACGACAAAGCGTCTGCCTGGATCGCTCGGACCGTCAGGCAGTCATGCTGCGCTGCTCCTTCC---------TGTTTCATGCTTTGTTAG---AAGGTGTAT---------------------------GGCGGAAGACACTGATGCT-
	LIVIDUS_mRNA_LM25 CA-TGTTTCTGTTGGTTGTCTTGGCAACCACTGTGGTTTCCGTCACCTTAGATCATG------CATCTGATGGCAGGAATACCGCAGCCAACGACAAAACGTCTGCCTGGATCGCTTGGGCCGGCAGCCAGTCATGCTGTGCTACTCCTTCC---------TGTGCCAGGCTTTATGAG---AAGGTGTAT---------------------------GGCAGAAGATACTGATGCT-
	LIVIDUS_mRNA_LM26 CA-TGTTTCTGTTGGTTGTCTTGGCAACCACTGTGGTTTCCGTCACCTTAGATCATGGTCCAGCATCTGATGGCAGGAATACCGCAGCCAACGACAAAGCGTCTGCCTGGATCGCTCGGACCATCAGGCAGTCATGCTGTGCTGCTCCTTCC---------TGTTTCATGCTTTGTTAG---AAGGTGTAT---------------------------GGCGGAAGACACTGATGCT-
	LIVIDUS_mRNA_LM27 CA-TGTTTCTGTTGGTTGTCTTCGCAACCACTA------CCATCACTTTAGATCGTG------CATCTGATGGCAGGAATACCGCAGCCAACGCCAAATTGTCTGAGCGGTTGGAT---------------CCATGCTGTAGGGACCCTCCC---------TGTGCCTCGACTCATATT---GATCGTTGT---------------------------GGCTGAAGACGTTGATGCT-
	LIVIDUS_mRNA_LM28 CA-TGTTTCTGTTGGTTGTCTTAGCAACCACTGCCGTTTCCATCACTTTAGATCATG------CATTTGATGGCAGGAATGCTGCAGCCAGCGACAAAGCGTCTGAGCTGATGGCTCTGGCCGTCAGG---GGATGCTGTTCCAATCTTGCC---------TGTGCTGGGAATAATCTA---CATATTTGT---------------------------GGCAGAAGACGCTGATGCT-
	LIVIDUS_mRNA_LM29 CA-TGTTTCTGTTGGTTGTCTTGGCAACCACTGTGGTTTCCTTCACCTTAGATCATG------CATCTGATGGCAGGAATACCGCAGCCAACGACAAAGCGTCTGCCTGGACCACTCGGACCGTCAGGCAGTCATGCTGTGCTACTCCTTCC---------TGTGCCAGGCTTTATGAG---AAGGTGTAT---------------------------GGCAGAAGATACTGATGCT-
	LIVIDUS_mRNA_LM30 CA-TGTGTCTGTTGGTTGTCTTGGCAACCACTGTGGCTTCCGTCACCTTAGATCATG------CATCTGATGGCAGGAATACCGCAGCCAACGCCAAATTGTCTGAGCGGTTGGAT---------------CCATGCTGTAGGGAGCCTCCC---------TGTGCCTCGACACATATT---GATCGTTGT---------------------------GGCTGAAGACGTTGATGCT-
	LIVIDUS_mRNA_LM31 CA-TGTTTCTGCTGGTTGTCTTGGCAACCACTGTGGCTTCCGTCACCTTAGATCATG------CATCTGATGGCAGGAATACCGCAGCCAACGCCAAATTGTCTGAGCGGTTGGAT---------------CCATGCTGTAGGGAGCCTCCC---------TGTGCCTCGACACATATT---GATCGTTGT---------------------------GGCTGAAGACGTTGATGCC-
	LIVIDUS_mRNA_LM32 CA-CGTTTCTGTTGGTTGTCTTGGCAACCACTGCCGTTTCCTTCACCTTAGATCATG------CATCTGATGGCAGGAATACCGCACCCAACGTCAAAGATTCTAAGGCGTCGGGT---------------TCATGCTGTGACAATCCTTCC---------TGTGCCGTGAATAAT------CGCCATTGT---------------------------GGCAGAAGACGTTGATGCT-
	LIVIDUS_mRNA_LM33 CA-TGTTTCTGTTGGTTGTCTTGACAACCACTGTGGCTTCCGTCACCTTAGATCATG------CATCTGATGGCAGGAATACCGCAGCCAACGCCAAATTGTCTGAGCGGTTGGAT---------------CCATGCTGTAGGGAGCCTCCC---------TGTGCCTCGACACATATT---GATCGTTGT---------------------------GGCTGAAGACGTTGATGCT-
	LIVIDUS_mRNA_LM34 CA-TGTTTCTGTTGGTTGTCTTGGCAACCACTGTGGCTTCCGTCACCTTAGATCATG------CATCTGATGGCAGGAATACCGCAGCCAACGCCAAATTGTCTGAGCGGTTGGAT---------------CCATGCTGTAGGGAGCCTCCC---------TGTGCCTCGACACGTATT---GATCGTTGT---------------------------GGCTGAAGACGTTGATGCT-
	LIVIDUS_mRNA_LM35 AG-TGTTTCTGTTGGTTGTCTTGGCAACCACTGTCACTT---------TAGATCGTG------TATCTAATGGCAGGAATGCCGCAGCCAAATTCAAAGCGCCTGCCCTGATGAAGCGGACCGACAGCGAAGAATGCTGTTTAGACTCTCGC---------TGTGCCGGGCAACATCAA---GACCTGTGT---------------------------AGCTGAAGTCGCTGATGCT-
	LIVIDUS_mRNA_LM36 CA-TGTTTCTGTTGGTTATCTTGGCAACCACTGTGGTTTCCGTCACCTTAGATCATG------CATCTGATGGCAGGAATACCGCAGCCAACGACAAAACGTCTGCCTGGATCGCTTGGGCCGGCAGCCAGTCATGCTGTGCTACTCCTTCC---------TGTGCCAGGCTTTATGAG---AAGGTGTAT---------------------------GGCAGAAGATACTGATGCT-
	LIVIDUS_mRNA_LM37 CA-TGTTTCTGTTGGTTGTCTTAGCAACCACTGCCGTTTCCATCACTTTAGATCGTG------CATTTGATGGCAGGAATGCTGCAGCCAGCGACAAAGCGTCTGAGCTGATGGCTCTGGCCGTCAGG---GGATGCTGTTCCAATCTTGCC---------TGTGCTGGGAATAATCTA---CATATCTGT---------------------------GGCAGAGGACGCTGATGCT-
	LIVIDUS_mRNA_LM38 CA-TGGTTCTGTTGGTTGTCTTGGCAACCACTGTGATTTCCGTCACCTTAGATCATG------CATCTGATGGCAGGAATGCCGCAGCCAACGACAAAACGTCTGCCTGGACCACTCGGACCGTCAGGCAGTCATGCTGTGCTACTCCTTCC---------TGTGCCAGGCTTTATAAG---AAGCTGTAT---------------------------GGCACAAGACACTGATGCT-
	LIVIDUS_mRNA_LM39 CA-TGTTTCTGTTGGTTGTCTTGGCAACCACTGTGGCTTCCGTCACCTTAGATCATG------CATCTGATGGCAGGAATACCGCAGCCAACGCCAAATTGTTTGCC---------------GTCAGGCAATCATGCTGTTCTACTCCTCCC---------TGTGCCCTCCTCTATATG---GAGATGTGT---------------------------GGCTGAAGACGCTGATGCT-
	LIVIDUS_mRNA_LM40 CA-TGTTTCTGTTGGTTGTCTTAGCAACCACTGCCGTTTCCATCACTTTAGATCGTG------CATTTGATGGCAGGAATGCTGCAGCCAGCGACAAAGCGTCTGAGCTGATGGCTCTGGCCGTCAGG---GGATGCTGTTCCCATCCTGCC---------TGTGCTGGGAGTAATGCA---CATATCTGT---------------------------GGCAGAAGACGCTGATGCT-
	LIVIDUS_mRNA_LM41 CA-TGTTTCTGTTGGTTGTCTTGGCAACCACTGTGGCTTCCGTCACCTTAGATCATG------CATCTGATGGCAGGAATACCGCAGCCAACGCCAAATTGTCTGAGCGGTTGGAT---------------CCATGCTGTAGAGACCCTCCC---------TGTGCCTCGACTCATATT---GATCGTTGT---------------------------GGCTGAAGACGTTGATGCT-
	LIVIDUS_mRNA_LM42 CA-TGTTTCTGTTGGCTGTCTTGGCAACCACTGTGGTTTCCGTCACCTTAGATCATG------CATCTGATGGCAGGAATGCCGCAGCCAACGACAAAACGTCTGCCTGGACCACTCGGACCGTCAGGCAGTCATGCTGTGCTACTCCTTCC---------TGTGCCAGGCTTTATGAG---AAGGTGTAT---------------------------GGCAGAAGATACTGATGCT-
	LIVIDUS_mRNA_LM43 CA-TGTTTCTGTTGGTTGTCTTGGCAACCACTGTGGCTTCCGTCACCTTAGATCATG------CATCTGATGGCAGGAATACCGCAGCCAACGCCAAATTGTCTGAGCGGTTGGAT---------------CCATGCTGTAGGGGGCCTCCC---------TGTGCCTCGACACATATT---GATCGTTGT---------------------------GGCTGAAGACGTTGATGCT-
	LIVIDUS_mRNA_LM44 CA-TGTTTCTGTTGGTTGTCTTGGCAACCACTGCCGTTTCCTTCACCTTAGATCATG------CATCTGATGGCAGGAATACCGCAGCCAACGCCAAATTGTCTGAGCGGTTGGAT---------------CCATGCTGTAGGGAGCCTCCC---------TGTGCCTCGACACATATT---GATCGTTGT---------------------------GGCTGAAGACGTTGATGCT-
	LIVIDUS_mRNA_LM45 CG-TGTTTCTGTTGGTTGTCTTGGCAACCACTGTGGCTTCCTTCACCTTAGATCATG------CATCTGATGGCAGGAATACCGCACCCAACGTCAAAGATTCTAAGGCGTCGGGT---------------TCATGCTGTGACAATCCTTCC---------TGTGCCGTGAATAAT------CGCCATTGT---------------------------GGCAGAAGACGTTGATGCT-
	LIVIDUS_mRNA_LM46 CA-TGTTTCTGTTGGTTGTCTTGGTAACCACTGTGGCTTCCGTCACCTTAGATCATG------CATCTGATGGCAGGAATACCGCAGCCAACGCCAAATTGTCTGAGCGGTTGGAT---------------CCATGCTGTAGGGAGCCTCCC---------TGTGCCTCGACACATATT---GATCGTTGT---------------------------GGCTGAAGACGTTGATGCT-
	LIVIDUS_mRNA_LM47 CA-TGTTTCTGTTGGTTGTCTTGGCGACCACTGTGGCTTCCGTCACCTTAGATCATG------CATCTGATGGCAGGAATACCGCAGCCAACGCCAAATTGTCTGAGCGGTTGGAT---------------CCATGCTGTAGGGAGCCTCCC---------TGTGCCTCGACACATATT---GATCGTTGT---------------------------GGCTGAAGACGTTGATGCT-
	LIVIDUS_mRNA_LM48 AG-TGTTTCTGTTGGTTGTCTTGGCAACCACTGTCACTT---------TAGATCGTG------TATCTAATGGCAGGAATGCCGCGGCCAAATTCAAAGCGCCTGCCCTGATGAAGCGGACCGACAGCGAAGAATGCTGTTTAGACTCTCGC---------TGTGCCGGGCAACATCAA---GACCTGTGT---------------------------AGCTGAAGACGCTGATGCT-
	LIVIDUS_mRNA_LM49 CA-TGTTTCTGTTGGTTGTCTTGGCAACCACTGTGGCTCCCGTCACCTTAGATCATG------CATCTGATGGCAGGAATACCGCAGCCAACGCCAAATTGTCTGAGCGGTTGGAT---------------CCATGCTGTAGGGAGCCTCCC---------TGTGCCTCGACACATATT---GATCGTTGT---------------------------GGCTGAAGACGTTGATGCT-
	LIVIDUS_mRNA_LM50 AG-TGTTTCTGTTGGTTGTCTTGGCAACCACTGTGGCTTCCGTCACCTTAGATCATG------CATCTGATGGCAGGAATACCGCAGCCAACGCCAAATTGTCTGAGCGGTTGGAT---------------CCATGCTGTAGGGAGCCTCCC---------TGTGCCTCGACACATATT---GATCGTTGT---------------------------GGCTGAAGACGTTGATGCT-
	LIVIDUS_mRNA_LM51 AG-TGTTTCTGTTGGTTGTCTTGGCAACCACCGTCACTT---------TAGATCGTG------TATCTAATGGCAGGAATGCCGCAGCCAAATTCAAAGCGCCTGCCCTGATGAAGCGGACCGACAGCGAAGAATGCTGTTTAGACTCTCGC---------TGTGCCGGGCAACATCAA---GACCTGTGT---------------------------AGCTGAAGACGCTGATGCT-
	LIVIDUS_mRNA_LM52 CA-TGTTTCTGTTGGTTGTCTTGGCAACCACTGTGGCTTCCGTCACCTTAGATCATG------CATCTGATGGCAGGAATACCGCACCCAACGTCAAAGATTCTAAGGCGTCGGGT---------------TCATGCTGTGACAATCCTTCC---------TGTGCCGTGAATAAT------CGCCATTGT---------------------------GGCAGAAGACGTTGATGCT-
	LIVIDUS_mRNA_LM53 CG-TGTTTCTGTTGGTTGTCTTGGCAACCACTGTGGCCTCCGTCACCTTAGATCATG------CATCTGATGGCAGGAATACCGCAGCCAACGCCAAATTGTCTGAGCGGTTGGAT---------------CCATGCTGTAGGGAGCCTCCC---------TGTGCCTCGACACATATT---GATCGTTGT---------------------------GGCTGAAGACGTTGATGCT-
	LIVIDUS_mRNA_LM54 AG-TGTTTCTGTTGGTTGTCTTGGCAACCACTGTCACTT---------TAGATCGTG------TATCTAATGGCAGGAATGCCGCAGCCAAATTCAAAGCGCCTGCCCTGATGAAGCGGACCGACAGCGAAGAACGCTGTTTAGACTCTCGC---------TGTGCCGGGCAACATCAA---GACCTGTGT---------------------------AGCTGAAGACGCTGATGCT-
	LIVIDUS_mRNA_LM55 AG-TGTTTCTGTTGGTTGTCTTGGCAACCACTGTGGTTTCCG---------ATCATG------CATCTGATGGCAGGAATACTGCAGCCAAAGTCAAATATTCTAATACGCGGGAG---------------GAATGCTGTCCCAATCCTCCC---------TGTTTCGCGACACATTCG---GAAATTTGT---------------------------GGCGGAAGACGCTGATGCT-
	LIVIDUS_mRNA_LM56 CA-TGTTTCTGTTGGTTGTCTTGGCAACCACTGTGGTTTCCGTCACCTTAGATCATG------CATCTGATGGCAGGAATGCCGCAGCCAACGACAAAACGTCTGCCTGGATCGCTCGGACCGTCAGGCAGTCATGCTGTGCTGCTCCTTCC---------TGCTTCATGCTTTGTTAG---AAGGTGTAT---------------------------GGCGGAAGACACTGATGCT-
	LIVIDUS_mRNA_LM57 CA-TGTTTCTGTTGGTTGTCTTGGCAACCACTGTGGTTTCCGTCACCTTAGATCATG------CATCTGATGGCAGGAATGCCGCAGCCAACGACAAAACGTCTGCCTGGACCACTCGGACCGTCAGGCAGTCATGCTGTGCTACTCCTTCC---------TGTGCCAGGCTTTATAAG---AAGCTGTAT---------------------------GGCACAAGACACTGATGCT-
	LIVIDUS_mRNA_LM58 CA-TGTTTCTGTTGGTTGTCTTGGCAACCACTGTGGTTTCCGTCACCTTAGATCATG------CATCTGATGGCAGGAATGCCGCAGCCAACGACAAAACGTCTGCCTGGACCACTCGGACCGTCAGGCAGCCATGCTGTGCTACTCCTTCC---------TGTGCCAGGCTTTATGAG---AAGGTGTAT---------------------------GGCAGAAGATACTGATGCT-
	LIVIDUS_mRNA_LM59 CA-TGTTTCTGTTGGTTGTCTTAGCAACCACTGCCGTTTCCATCACTTTAGATCGTG------CATCTGATGGCAGGAATGCTGCAGCCAAAGTCAAATATTCTAAGACGCCGGAG---------------GAATGCTGTCCCAATCCTCCC---------TGTTTCGCGACAAATTCG---GATATTTGT---------------------------GGCGGAAGACGCTGATGCT-
	LIVIDUS_mRNA_LM60 CA-TGTTTCTGTTGGTTGTCTTCGCAACCACTA------CCATCACTTTAGATCGTG------CATCTGATGGCAGGAATACCGCAGCCAACGCCAAACTGTTTGCC---------------GTCAGGCAATCATGCTGTTCTACTCCTCCC---------TGTGCCCTCCTCTATATG---GAGATGTGT---------------------------GGCTGAAGACGCTGATGCT-
	LIVIDUS_mRNA_LM61 AG-TGTTTCTGTTGGTTGTCTTGGCAACCACCGTCACTT---------TAGATCGTG------TATCTAATGGCAGGAATGCCGCAGCCAAATTCAAAGCGCCTGCCCTGATGAAGCGGACCGACATCGAAGAATGCTGTTTAGACTCTCGC---------TGTGCCGGGCAACATCAA---GACCTGTGT---------------------------AGCTGAAGACGCTGATGCT-
	LIVIDUS_mRNA_LM62 CA-TGTTTCTGTTGGTTGTCTTGGCAACCACTGCCGTTTCCTTCACCTTAGATCATG------CATCTGATGGCAGGAATACCGCACCCAACGTCAAAGATTCTAAGGCGTCGGGC---------------TCATGCTGTGACAATCCTTCC---------TGTGCCGTGAATAATCGC---CAT---TGT---------------------------GGCAGAAGACGTTGATGCT-
	LIVIDUS_mRNA_LM63 CA-TGTTTCTGTTGGTTGTCTTGGCAACCACTGTGGTTTCCGTCACCTTAGATCATG------CATCTGATGGCAGGAATGCCGCAGCCAACGACAAAACGTCTGCCTGGACCACTCGGACCGTCAGGCAGTCATGCTGTGCTACTCCTTCC---------TGTGCCAGGCTTTATGAG---AAGGTGTAC---------------------------GGCAGAAGATACTGATGCT-
	LIVIDUS_mRNA_LM64 CA-TGTTTCTGTTGGTTGTCTTGGCAACCACTGTGGCTTCCGTCACCTTAGATCATG------CATCTGATGGCAGGAATACCGCAGCCAACGCCAAATTGTCTGAGCGGTTGGAT---------------CCATGCTGTAGGGACCCTCCC---------CGTGCCTCGACTCATATT---GATCGTTGT---------------------------GGCTGAAGACGTTGATGCT-
	LIVIDUS_mRNA_LM65 CA-TGTTTCTGTTGGTTGTCTTAGCAACCACTGCCGTTTCCATCACTTTAGATCGTG------CATCTGATGGCAGGAATGCCGCAGCCAACGACAAAGCATCTGTCCAGATCGCTCTGACAGTGCAG---GAGTGCTGTGCCGATTCTGCC---------TGTAGCCTGACGAATCCA---CTCATTTGT------------------------------GGAAGACGCTGATGCT-
	LIVIDUS_mRNA_LM66 CA-TGTTTCTGTTGGTTGTCTTGGCAACCACTGTGGTTTCCGTCACCTTAGATCATG------CATCTGATGGCAGGAATACCGCAGCCAACGACAAAACGTCTGCCTGGATCGCTTGGGCCGGCAGCCAGTCATGCTGTGCTACCCCTTCC---------TGTGCCAAGCTTTATAAG---AAGCTGTAT---------------------------GGCACAAGACACTGATGCT-
	QUERCINUS_mRNA_cQuer1 CT-TGTTTCTGTTGGTTGTCTTGGCAACCACTGTGGTTTCCTTCACCTTAGATCATG------CATCTGATGGCAGGAATACCGCAGCCAACGACAAAGCGTCTGACCTGATGGCTCTT------AGGGGAGGATGCTGTTCCAGACCTCCC---------TGTATCCTGAAGCATCCA---GAGATTTGT---------------------------GGCAGAAGACGCTGATGCT-
	QUERCINUS_mRNA_cQuer2 CT-TGTTTCTGTTGGTTGTCTTGGCAACCACTGTGGTTTCCTTCACCTTAGATCATG------CATCTGATGGCAGGAATACCGCAGCCAACGACAAAGCGTCTGACCTGATGGCTCTT------AGGGGAGGATGCTGTTCCAGACCTCCC---------TGTATCCTGGAGCATCCA---GAGATTTGT---------------------------GGCAGAAGACGCTGATGCT-
	QUERCINUS_mRNA_cQuer3 AG-TGTTTCTGTTGGTTGTCTTGGCAACCACTGTCACTT---------CAGATCGTG------TATCTAATGGCAGGAAAGCTGCAGCCAAATTCAAAGCGCCTGCCCTGATGGAGCTGTCCGTCAGGCAAGGATGCTGTTCATATCCTGCC---------TGTGCCGTGAGCAATCCA---GACATCTGT---------------------------GGCGGAGGACGCTGATGCT-
	QUERCINUS_mRNA_cQuer4 CA-TGTTTCTGTTGGTTGTCTTGGCAACCACTGTGGTTTCCTTCACCTTAGATCATG------CATCTGATGGCAGGAATACCGCAGCCAACGACAAAGCGTCTGACCTGATGGCTCTT------AGGGGAGGATGCTGTTCCAGACCTCCC---------TGTATCCTGGAGCATCCA---GAGATTTGT---------------------------GGCAGAAGACGCTGATGCT-
	QUERCINUS_mRNA_cQuer5 AG-TGTTTCTGTTGGTTGTCTTGGCAACCACTGTCGCTTCCTTCACTTTAGATCGTG------CATCTAATGGCAGGAATGCTGCAGCCGACGACAAACCGTCTGACTGGATCGCTCTGGCCATCAAG---CAATGCTGCGCCAATCCACCC---------TGTAAACATGTAAAT------------TGT---------------------------CGTTGAAGACACTGATGCT-
	QUERCINUS_mRNA_cQuer6 AGCTGTTTCTGTTGGTTGTCTTGGCAACCACTGTCACTT---------CAGATCGTG------TATCTAATGGCAGGAAAGCTGCAGCCAAATTCAAAGCGCCTGCCCTGATGGAGCTGTCCGTCAGGCAAGGATGCTGTTCATATCCTGCC---------TGTGCCGTGAGCAATCCA---GACATCTGT---------------------------GGCGGAGGACGCTGATGCT-
	QUERCINUS_mRNA_cQuer7 CT-TGTTTCTGTTGGTTGTCTTGGCAACCACTGTGGTTTCCTTCACCTTAGATCATG------CATCTGATGGCAGGAATACCGCAGCCAACGACAAAGCGTCTGACCTGATGGCTCTT------AGGGGAGGATGCTGTTCCAGACCTCCC---------TGTATCCTGAAGCATCCA---AAGATTTGT---------------------------GGCAGAAGACGCTGATGCT-
	QUERCINUS_mRNA_cQuer8 CT-TGTTTCTGTTGGTTGTCTTGGCAACCACTGTGGTTTCCTTCACCTTAGATCATG------CATCTGATGGCAGGAATACCGCAGCCAACGACAAAGCGTCTGACCTGATGGCTCTT------AGGGGAGGATGCTGTTCCAGACCTCCC---------TGTATCCTGAAGCATCCA---AAGATTTGT---------------------------AGCAGAAGACGCTGATGCT-
	QUERCINUS_mRNA_cQuer9 AG-TGTTTCTGTTGGTTGTCTTAGCAACCACTGTCACTT---------CAGATCGTG------TATCTAATGGCAGGAAAGCTGCAGCCAAATTCAAAGCGCCTGCCCTGATGGAGCTGTCCGTCAGGCAAGGATGCTGTTCATATCCTGCC---------TGTGCCGTGAGCAATCCA---GACATCTGT---------------------------GGCGGAGGACGCTGATGCT-
	QUERCINUS_mRNA_cQuer10 CT-TGTTTCTGTTGGTTGTCTTGGCAACCACTGTGGTTTCCTTCACCTTAGATCATG------CATCTGATGGCAGGAATACCG-AGCCAACGACAAAGCGTCTGACCTGATGGCTCTT------AGGGGAGGATGCTGTTCCAGACCTCCC---------TGTATCCTGGAGCATCCA---GAGATTTGT---------------------------GGCAGAAGACGCTGATGCT-
	QUERCINUS_mRNA_cQuer11 AG-TGTTTCTGTTGGTTGTCTTGGCAACCACTGTCACTT---------CAGATCGTG------TATCTAATGGCAGGAAAGCTGCAGCCAAATTCAAAGCGCCTGCCCTGATGGAGCTGTCCGTCAGGCAAGGATGCTGTTCATATCCTGCC---------TGTGCCGTGAGCAATCCA---GGCATCTAT---------------------------GGCGGAGGACGCTGATGCT-
	QUERCINUS_mRNA_cQuer12 CT-TGTTTCTGTTGGTTGTCTTGGCAACCACTGTGATTTCCTTCACCTTAGATCATG------CATCTGATGGCAGGAATACCGCAGCCAACGACAAAGCGTCTGACCTGATGGCTCTT------AGGGGAGGATGCTGTTCCAGACCTCCC---------TGTATCCTGAAGCATCCA---GAGATTTGT---------------------------GGCAGAAGACGCTGATGCT-
	QUERCINUS_mRNA_cQuer13 CT-TGTTTCTGTTGGTTGTCTTGGCAACCACTGTGGTTTCCTTCACCTTAGATCATG------CATCTGATGGCAGGAATACCGCAGCCAACGACAAAGCGTCTGACCTGATGGCTCTT------AGGGGAGGATGCTGTTCCAGACCTCCC---------TGTACCCTGGAGCATCCA---GAGATTTGT---------------------------GGCAGAAGACGCTGATGCT-
	QUERCINUS_mRNA_cQuer14 CT-TGTTTCTGTTGGTTGTCTTGGCAACCACTGTGGTTTCCTTCACCTTAGATCATG------CATCTGACGGCAGGAATACCGCAGCCAACGACAAAGCGTCTGACCTGATGGCTCTT------AGGGGAGGATGCTGTTCCAGACCTCCC---------TGTATCCTGAAGCATCCA---GAGATTTGT---------------------------GGCAGAAGACGCTGATGCT-
	QUERCINUS_mRNA_cQuer15 TG-TGGTTCTGTTGGTTGTCTTGGCAACCACTGTCACTT---------CAGATCGTG------TATCTAATGGCAGGAAAGCTGCAGCCAAATTCAAAGCGCCTGCCCTGATGGAGCTGTCCGTCAGGCAAGGATTCTGTTCATATCCTGCC---------TGTGCCGTGAGCAATCCA---GACATCTGT---------------------------GGCGGAGGACGCTGATGCT-
	QUERCINUS_mRNA_cQuer16 AG-TGTTTCTGTTGGTTGTCTTGGCAACTACTGTCACTT---------CAGATCGTG------TATCTAATGGCAGGAAAGCTGCAGCCAAATTCAAAGCGCCTGCCCTGATGGAGCTGTCCGTCAGGCAAGGATGCTGTTCATATCCTGCC---------TGTGCCGTGAGCAATCCA---GACATCTGT---------------------------GGCGGAGGACGCTGATGCT-
	QUERCINUS_mRNA_cQuer17 AG-TGTTTCTGTTGGTTGTCCTGGCAACCACTGTCACTT---------CAGATCGTG------TATCTAATGGCAGGAAAGCTGCAGCCAAATTCAAAGCGCCTGCCCTGATGGAGCTGTCCGTCAGGCAAGGATGCTGTTCATATCCTGCC---------TGTGCCGTGAGCAATCCA---GACATCTGT---------------------------GGCGGAGGACGCTGATGCT-
	SANGUINOLENTUS_mRNA_SAN1 CA-TGTTTCTGTTGGTTGTCTTGGCAACCACTGTGGCTTCCGTCACCTTAGATCATG------CATCTGATGGCAGGAATACCGCAGCCAACGCCAAATTGTCTGAGCGGTTGGAT---------------CCATGCTGTAGGGAGCCTCCC---------TGTGCCTCGACACATATT---GATCGTTGT---------------------------GGCTGAAGACGTTGATGCT-
	SANGUINOLENTUS_mRNA_SAN2 CG-TGTTTCTGTTCGTTGTCTTGGCAACCGCTGTCGTTTCCTTCACTTTAGATCGTG------TATCTGATGGCAGGAATGCCGTAGCC------AAAGCGTTTGACCTGATGGCTCTGATCGCCAGAGATCTTTGCTGCTCGTATTCTGGC---------TGTTGGAATCAGTATCCA---GAGCGTTGT---------------------------GGTAATAAGGACTGATGCT-
	SANGUINOLENTUS_mRNA_SAN3 CG-TATTTCTGTTGGTTGTCTTGGCAACCGCTGTCGTTTCCTTCAGTTCAGATCGTG------CATCTCATGGCAGGAATGCCGCAGCC------AAAGTGTTTGACCGGATCGCTCTGATCGCCACACGCGAATGCTGTGCCAATCCTCAA---------TGTTGGGCGAAGAAT------------TGT---------------------------CGTTGAAGACGCTGATACT-
	SANGUINOLENTUS_mRNA_SAN4 CA-TGTTTCTGTTGGTTGTCTTGGCAACCACTGCCGTTTCCTTCACCTTAGATCATG------CATCTGATGGCAGGAATACCGCAGCCAACGCCAAATTGTCTGAGCGGTTGGAT---------------CCATGCTGTAGGGAGCCTCCC---------TGTGCCTCGACACATACT---GATATTTGT---------------------------ACCAGAAGGCGTTGATGCT-
	SANGUINOLENTUS_mRNA_SAN5 CA-TGCTTCTGTTGGTTGTCTTGGCAACCACTGTCGTTTCCTTCACGTTACATCATG------CATTTGATGGCAGGAATACCGCAGCCAACAACAAGGCGACTGACCTGATGGCTCTGCGTTAC---CATGAATGCTGTAAAAATCCTCCC---------TGTAGAAACAAGCGCCCA---GACTTGTGT---------------------------GGCGGAAGACGCAGATGCT-
	SANGUINOLENTUS_mRNA_SAN6 CG-TGTTTCTGTTGGTTGGCTTGGCAACCACTCTCGTTTCCATTCCTTCAGATGGTG------CATCTGATGGCAAGAATGCCGCAGTCCACGAGAGACAGAAGGAGCTGGTCCCTTCGACAATCACG---ACTTGCTGTGGTAATGAACCGGGGACAATGTGCCCTAAATGCATGTGCGATAATACCTGTCCCCCCAAAAAGAAGAAAAGACCAGGCCGCAGAAACGACTGATGCT-
	SANGUINOLENTUS_mRNA_SAN7 CA-TGTTTCTGTTGGTTGTCTTGGCAACCACTGTGGCTTCCGTCACCTTAGATCATG------CATCTGATGGCAGGAATACCGCAGCCAACGCCAAATTGTCTGAGCGGTTGGAT---------------CCATGCTGTAGGGAGCCTCCC---------TGTGCCTCGACACATACT---GATATTTGT---------------------------ACCAGAAGGCGTTGATGCT-
	SANGUINOLENTUS_mRNA_SAN8 CA-TGTTTCTGTTGGTTGTCTTGGCAACCACTGCCGTTTCCTTCACCTTAGATCATG------CATCTGATGGCAGGAATACCGCAGCCAACGCCAAATTGTCTGAGCGGTTGGAT---------------CCATGCTGTAGGGAGCCTCCC---------TGTGCCTCGACACATATT---GATCGTTGT---------------------------GGCTGAAGACGTTGATGCT-
	SANGUINOLENTUS_mRNA_SAN9 CG-TATTTCTGTTGGTTGTCTTGGCAACCGCTGTCGTTTCCTTCACTTTAGATCGTG------TATCTGATGGCAGGAATGCCGTAGCC------AAAGCGTTTGACCTGATGGCTCTGATCGCCAGAGATCTTTGCTGCTCGTATTCTGGC---------TGTTGGAATCAGTATCCA---GAGCGTTGT---------------------------GGTAATAAGGACTGATGCT-
	SANGUINOLENTUS_mRNA_SAN10 CG-TGTTTCTGTTCGTTGTCTTGGCAACCGCTGTCGTTTCCTTCACTTTAGATCGTG------TATCTGATGGCAGGAATGCCGCAGCC------AAAGTGTTTGACCGGATCGCTCTGATCGCCACACGCGAATGCTGTGCCAATCCTCAA---------TGTTGGGCGAAGAAT------------TGT---------------------------CGTTGAAGACGCTGATACT-
	SANGUINOLENTUS_mRNA_SAN11 CA-TGTTTCTGTTGGTTGTCTTGGCAACCACTGTGGCTTCCGTCACCTTAGATCATG------CATTTGATGGCAGGAATACCGCAGCCAACAACAAAGCGACTGACCTGATGGCTCTGCGTTAC---CATGAATGCTGTAAAAATCCTCCC---------TGTAGAAACAAGCACCCA---GACTTGTGT---------------------------GGCGGAAGACGCAGATGCT-
	SANGUINOLENTUS_mRNA_SAN12 CA-TGTTTCTGTTGGTTGTCTTGGCAACCACTGTGGCTTCCGTCACCTTAGATCATA------CATCTGATGGCAGGAATACCGCAGCCAACGCCAAATTGTCTGAGCGGTTGGAT---------------CCATGCTGTAGGGAGCCTCCC---------TGTGCCTCGACACATATT---GATCGTTGT---------------------------GGCTGAAGACGTTGATGCT-
	SANGUINOLENTUS_mRNA_SAN13 AG-TGTTTCTGTTGGTTGTCTTGGCAACCACTGTGGTTTCCG---------ATCATG------CATCTGATGGCAGGAATACTGCAGCCAAAGTCAAATATTCTAAGACGCCGGAG---------------GAATGCTGTCCCAATCCTCCC---------TGTTTCGCGACAAATTCG---GATATTTGT---------------------------GGCGGAAGACGCTGATGCT-
	SANGUINOLENTUS_mRNA_SAN14 CA-TGTTTCTGTTGGTTGTCTTGGCAACCACTGCCGTTTCCTTCACGCTACATCATG------CATTTGATGGCAGGAATACCGCAGCCAACGCCAAATTGTCTGAGCGGTTGGAT---------------CCATGCTGTAGGGAGCCTCCC---------TGTGCCTCGACACATACT---GATATTTGT---------------------------ACCAGAAGGCGTTGATGCT-
	SANGUINOLENTUS_mRNA_SAN15 AG-TGTTTCTGTTGGTTGTCTTGGCAACCACTGTGGTTTCCG---------ATCATG------CATCTGATGGCAGGAATACTGCAGCCAAAGTCAAATATTCTAATACGCCGGAG---------------GAATGCTGTCCCAATCCTCCC---------TGTTTCGCGACACATTCG---GAAATTTGT---------------------------GGCGTTAGACGCTGATGCT-
	SANGUINOLENTUS_mRNA_SAN16 CA-TGCTTCTGTTGGTTGTCTTGGCAACCACTGTGGCTTCCGTCACCTTAGATCATG------CATCTGATGGCAGGAATACCGCAGCCAACGCCAAATTGTCTGAGCGGTTGGAT---------------CCATGCTGTAGGGAGCCTCCC---------TGTGCCTCGACACATATT---GATCGTTGT---------------------------GGCTGAAGACGTTGATGCT-
	SANGUINOLENTUS_mRNA_SAN17 CA-TGTTTCTGTTGGTTGTCTTGGCAACCACTGTGGTTTCCG---------ATCATG------CATCTGATGGCAGGAATACTGCAGCCAAAGTCAAATATTCTAAGACGCCGGAG---------------GAATGCTGTCCCAATCCTCCC---------TGTTTCGCGACAAATTCG---GATATTTGT---------------------------GGCGGAAGACGCTGATGCT-
	SANGUINOLENTUS_mRNA_SAN18 CA-TGTTTCTGTTGGTTGTCTTGGCAACCACTGTGGCTTCCGTCACCTTAGATCATG------CATCTGATGGCAGGAATACCGCAGCCAACGCCAAATTGTCTGAGCGGTTGGAT---------------CCATGCTGTAGGGAGCCTCCC---------TGTGCCTCGACACATACT---GATGTTTGT---------------------------ACCAGAAGGCGTTGATGCT-
	SANGUINOLENTUS_mRNA_SAN19 CA-TGCTTCTGTTGGTTGTCTTGGCAACCACTGTCGTTTCCTTCACGTTACATCATG------CATTTGATGGCAGGAATACCGCAGCCAACAACAAAGCGACTGACCTGATGGCTCTGCGTTAC---CATGAATGCTGTAAAAATCCTCCC---------TGTAGAAACAAGCACCCA---GACTTGTGT---------------------------GGCGGAAGACGCAGATGCT-
	SANGUINOLENTUS_mRNA_SAN20 CA-TGCTTCTGTTGGTTGTCTTGGCAACCACTATCGTTTCCTTCACGTTACGTCATG------CATTTGATGGCAGGAATACCGCAGCCAACAACAAAGCGACTGACCTGATGGCTCTGCGTTAC---CATGAATGCTGTAAAAATCCTCCC---------TGTAGAAACAAGCGCCCA---GACTTGTGT---------------------------GGCGGAAGACGCAGATGCT-
	SANGUINOLENTUS_mRNA_SAN21 CA-TGTTTCTGTTGGTTGTCTTGGCAACCACTGTGGCTTCCTTCACCTTAGATCATG------CATCTGATGGCAGGAATACCGCAGCCAACGCCAAATTGTCTGAGCGGTTGGAT---------------CCATGCTGTAGGGAGCCTCCC---------TGTGCCTCGACACATATT---GATCGTTGT---------------------------GGCTGAAGACGTTGATGCT-
	SANGUINOLENTUS_mRNA_SAN22 CA-TGCTTCTGTTGGTTGTCTTGGCAACCACTGTCGTTTCCTTCACGTTACATCATG------CATTTGATGGCAGGAATACCGCAGCCAACAACAAAGCGACTGACCTGATGGCTCTGCGTTAC---CATGAATGCTGTAAAAATCCTCCC---------TGTAGAAACAAGCGCCCA---GACTTGTGT---------------------------GGCGGAAGACGCAGATGCT-
	SANGUINOLENTUS_mRNA_SAN23 CA-TGTTTCTGTTGGTTGTCTTGGCAACCACTGTGGCTTCCGTCACCTTAGATCATG------CATCTGATGGCAGGAATACCGCAGCCAACGCCAAATTGTCTGAGCGGTTGGAT---------------CCATGCTGTAGGGAGCCTCCC---------TGTGCCTCAACACATATT---GATCGTTGT---------------------------GGCTGAGGACGTTGATGCT-
	SANGUINOLENTUS_mRNA_SAN24 CATGATTTCTGTTGGTTGTCTTGGCAACCACTGCCGTTTCCTTCACCTTAGATCATG------CATCTGATGGCAGGAATACCGCAGCCAACGCCAAATTGTCTGAGCGGTTGGAT---------------CCATGCTGTAGGGAGCCTCCC---------TGTGCCTCGACACATACT---GATATTTGT---------------------------ACCAGAAGGCGTTGATGCT-
	SANGUINOLENTUS_mRNA_SAN25 CA-TGTTTCTGTTGGTTGTCTTGGCAACCACTGTGGTTTCCG---------ATCATG------CATCTGATGGCAGGAATACTGCAGCCAAAGTCAAATATTCTAATACGCCGGAG---------------GAATGCTGTCCCAATCCTCCC---------TGTTTCGCGACACATTCG---GAAATTTGT---------------------------GGCGTTAGACGCTGATGCT-
	SANGUINOLENTUS_mRNA_SAN26 CA-TGTTTCTGTTGGTTGTCTTGGCAACCACTGCCGTTTCCTTCACCTTAGATCATG------CATCTGATGGCAGGAATACCGCAGCCAACGCCAAATTGTCTGAGCGGTTGGAT---------------CCATGCTGTAGGGAGCCTCCC---------CGTGCCTCGACACATACT---GATATTTGT---------------------------ACCAGAAGGCGTTGATGCT-
;
End;
