# Supplementary material for: Application of community phylogenetic approaches to understand gene expression: differential exploration of venom gene space in predatory marine gastropods
Source: BMC Evol Biol. 2014 Jun 5;14:123. doi: 10.1186/1471-2148-14-123 (PMC4064522; doi:10.1186/1471-2148-14-123)
Supplement: Additional file 2 — Alignment of expressed alleles. Names of alleles are consistent with names of sequences in Figure 2. [file 1471-2148-14-123-S2.nex]

#NEXUS

Begin DATA;
	Dimensions ntax=30 nchar=117;
	Format datatype=dna gap=-;
	Matrix
	[        1         11        21        31        41        51        61        71        81        91        101       111       ]
	[        |         |         |         |         |         |         |         |         |         |         |         |       ]
	DIAD_1   CTGCAGCCGACTACAAACGGTCTGACTGGTTCGCTTGGGTCATC---CATAGTTGCTGCAGCAATCCACCCTGTGCCCATGTAAAT---------TGTCGTCGAAGACGCTGATGCT
	DIAD_3   CCGCAGCCAAAGTCAAATATTCTCTGACGCCGGCG---------------GAATGCTGTCCCAATCCTCCCTGTTTCGCGCAACATTCGGATCTTTGTGGCGCAAGACGTTGATGCT
	DIAD_10  CCGCAGCCAACAACAAAGCGACTGACCTGATGGCTCTGCGTTAC---CATGAATGCTGTAAACATCCTCCCTGTAGAAACACTCGCCCAGACTTGTGTGGCGGAAGACGCTGATGCT
	LIVI_2   CTGCAGCCAAAGTCAAATATTCTAAGACGCCGGAG---------------GAATGCTGTCCCAATCCTCCCTGTTTCGCGACAAATTCGGATATTTGTGGCGGAAGACGCTGATGCT
	LIVI_3   CTGCAGCCAAAGTCAAATATTCTAATACGCGGGAG---------------GAATGCTGTCCCAATCCTCCCTGTTTCGCGACACATTCGGAAATTTGTGGCGGAAGACGCTGATGCT
	LIVI_9   CCGCACCCAACGTCAAAGATTCTAAGGCGTCGGGT---------------TCATGCTGTGACAATCCTTCCTGTGCCGTGAATAATCGCCAT---TGTGGCAGAAGACGTTGATGCT
	LIVI_10  CCGCAGCCAACGCCAAATTGTCTGAGCGGTTGGAT---------------CCATGCTGTAGGGAGCCTCCCTGTGCCTCGACACATATTGATCGTTGTGGCTGAAGACGTTGATGCT
	LIVI_11  CCGCAGCCAACGCCAAATTGTCTGAGCGGTTGGAT---------------CCATGCTGTAGGGACCCTCCCTGTGCCTCGACTCATATTGATCGTTGTGGCTGAAGACGTTGATGCT
	LIVI_24  CTGCAGCCAGCGACAAAGCGTCTGAGCTGATGGCTCTGGCCGTCAGG---GGATGCTGTTCCAATCTTGCCTGTGCTGGGAATAATCTACATATCTGTGGCAGAAGACGCTGATGCT
	LIVI_25  CTGCAGCCAGCGACAAAGCGTCTGAGCTGATGGCTCTGGCCGTCAGG---GGATGCTGTTCCAATCTTGCCTGTGCTGGGAATAATCTACATATTTGTGGCAGAAGACGCTGATGCT
	LIVI_26  CTGCAGCCAGCGACAAAGCGTCTGAGCTGATGGCTCTGGCCGTCAGG---GGATGCTGTTCCAATCCTGCCTGTGCTGGGAGTAATGCACATATCTGTGGCAGAAGACGCTGATGCT
	LIVI_27  CTGCAGCCAGCGACAAAGCGTCTGAGCTGATGGCTCTGGCCGTCAGG---GGATGCTGTTCCCATCCTGCCTGTGCTGGGAGTAATGCACATATCTGTGGCAGAAGACGCTGATGCT
	LIVI_29  CCGCAGCCAAATTCAAAGCGCCTGCCCTGATGAAGCGGACCGACAGCGAAGAATGCTGTTTAGACTCTCGCTGTGCCGGGCAACATCAAGACCTGTGTAGCTGAAGACGCTGATGCT
	LIVI_32  CCGCAGCCAACGACAAAGCATCTGTCCAGATCGCTCTGACAGTG---CAGGAGTGCTGTGCCGATTCTGCCTGTAGCCTGACGAATCCACTCATTTGTGGA---AGACGCTGATGCT
	LIVI_41  CCGCAGCCAACGCCAAATTGTTTGAC---------------GTCAGGCAATCATGCTGTTCTACTCCTCCCTGTGCCCTCCTCTATATGGAGATGTGTGGCTGAAGACGCTGATGCT
	LIVI_42  CCGCAGCCAACGCCAAATTGTTTGCC---------------GTCAGGCAATCATGCTGTTCTACTCCTCCCTGTGCCCTCCTCTATATGGAGATGTGTGGCTGAAGACGCTGATGCT
	LIVI_45  CCGCAGCCAACGACAAAACGTCTGCCTGGACCACTCGGACCGTCAGGCAGTCATGCTGTGCTACTCCTTCCTGTGCCAGGCTTTATGAGAAGGTGTATGGCAGAAGATACTGATGCT
	LIVI_46  CCGCAGCCAACGACAAAACGTCTGCCTGGACCACTCGGACCGTCAGGCAGTCATGCTGTGCTACTCCTTCCTGTGCCAAGCTTTATAAGAAGCTGTATGGCACAAGACACTGATGCT
	LIVI_47  CCGCAGCCAACGACAAAACGTCTGCCTGGATCGCTTGGGCCGGCAGCCAGTCATGCTGTGCTACTCCTTCCTGTGCCAGGCTTTATAAGAAGCTGTATGGCACAAGACACTGATGCT
	LIVI_48  CCGCAGCCAACGACAAAACGTCTGCCTGGATCGCTTGGGCCGGCAGCCAGTCATGCTGTGCTACTCCTTCCTGTGCCAAGCTTTATAAGAAGCTGTATGGCACAAGACACTGATGCT
	LIVI_51  CCGCAGCCAACGACAAAGCGTCTGCCTGGATCGCTCGGACCGTCAGGCAGTCATGCTGTGCTGCTCCTTCCTGTTTCATGCTTTGTTAGAAGGTGTATGGCGGAAGACACTGATGCT
	QUER_1   CTGCAGCCGACGACAAACCGTCTGACTGGATCGCTCTGGCCATCAAG---CAATGCTGCGCCAATCCACCCTGTAAACATGTAAAT---------TGTCGTTGAAGACACTGATGCT
	QUER_6   CTGCAGCCAAATTCAAAGCGCCTGCCCTGATGGAGCTGTCCGTCAGGCAAGGATGCTGTTCATATCCTGCCTGTGCCGTGAGCAATCCAGACATCTGTGGCGGAGGACGCTGATGCT
	QUER_7   CCGCAGCCAACGACAAAGCGTCTGACCTGATGGCTCTT------AGGGGAGGATGCTGTTCCAGACCTCCCTGTATCCTGAAGCATCCAGAGATTTGTGGCAGAAGACGCTGATGCT
	QUER_8   CCGCAGCCAACGACAAAGCGTCTGACCTGATGGCTCTT------AGGGGAGGATGCTGTTCCAGACCTCCCTGTATCCTGGAGCATCCAGAGATTTGTGGCAGAAGACGCTGATGCT
	SANG_1   CTGCAGCCAAAGTCAAATATTCTAAGACGCCGGAG---------------GAATGCTGTCCCAATCCTCCCTGTTTCGCGACAAATTCGGATATTTGTGGCGGAAGACGCTGATGCT
	SANG_2   CTGCAGCCAAAGTCAAATATTCTAATACGCCGGAG---------------GAATGCTGTCCCAATCCTCCCTGTTTCGCGACACATTCGGAAATTTGTGGCGTTAGACGCTGATGCT
	SANG_3   CCGCAGCCAACGCCAAATTGTCTGAGCGGTTGGAT---------------CCATGCTGTAGGGAGCCTCCCTGTGCCTCGACACATATTGATCGTTGTGGCTGAAGACGTTGATGCT
	SANG_4   CCGCAGCCAACGCCAAATTGTCTGAGCGGTTGGAT---------------CCATGCTGTAGGGAGCCTCCCTGTGCCTCGACACATACTGATATTTGTACCAGAAGGCGTTGATGCT
	SANG_8   CCGCAGCCAACAACAAAGCGACTGACCTGATGGCTCTGCGTTAC---CATGAATGCTGTAAAAATCCTCCCTGTAGAAACAAGCACCCAGACTTGTGTGGCGGAAGACGCAGATGCT

;
End;
